# Supplementary material for: Real-Life Comparative Analysis of Robotic-Assisted Versus Laparoscopic Radical Prostatectomy in a Single Centre Experience
Source: Cancers (Basel). 2024 Oct 25;16(21):3604. doi: 10.3390/cancers16213604 (PMC11545600; doi:10.3390/cancers16213604)
Supplement: Supplementary file 1 [file cancers-16-03604-s001.zip]

Archive with 1 entries (1 files):
- cancers-3227923-supplementary.pdf
